# Supplementary material for: The Contribution of Avoidable Mortality to the Life Expectancy Gains in Korea between 1998 and 2017
Source: Int J Environ Res Public Health. 2020 Sep 7;17(18):6499. doi: 10.3390/ijerph17186499 (PMC7558962; doi:10.3390/ijerph17186499)
Supplement: Supplementary file 1 [file ijerph-17-06499-s001.zip]

Archive with 2 entries (2 files):
- ijerph-915170_STROBE Statement Checklist.docx
- Supplementary materials.docx
